# Supplementary material for: A Phase Ib Clinical Trial of Metformin and Chloroquine in Patients with IDH1-Mutated Solid Tumors
Source: Cancers (Basel). 2021 May 19;13(10):2474. doi: 10.3390/cancers13102474 (PMC8161333; doi:10.3390/cancers13102474)
Supplement: Supplementary file 1 [file cancers-13-02474-s001.zip]

Archive with 1 entries (1 files):
- cancers-1193763-supplementary.pdf
